# Supplementary material for: Beyond Iron Solubility: Particle Size as a Determinant of Cell Survival and Iron-Induced COX-2 Expression in Human Intestinal Cells
Source: Biomolecules. 2026 Mar 5;16(3):388. doi: 10.3390/biom16030388 (PMC13024039; doi:10.3390/biom16030388)
Supplement: Supplementary file 1 [file biomolecules-16-00388-s001.zip]

Archive with 1 entries (1 files):
- biomolecules-4090002-supplementary.pdf
